# Supplementary material for: The Deubiquitinase USP39 Promotes Esophageal Squamous Cell Carcinoma Malignancy as a Splicing Factor
Source: Genes (Basel). 2022 May 3;13(5):819. doi: 10.3390/genes13050819 (PMC9141838; doi:10.3390/genes13050819)
Supplement: Supplementary file 1 [file genes-13-00819-s001.zip]

Archive with 3 entries (3 files):
- Supplementary Figures S1--S3.pdf
- Supplementary Table S1.xlsx
- Supplementary Table S2.xlsx
