# Supplementary material for: The Deubiquitinase USP39 Promotes Esophageal Squamous Cell Carcinoma Malignancy as a Splicing Factor
Source: Genes (Basel). 2022 May 3;13(5):819. doi: 10.3390/genes13050819 (PMC9141838; doi:10.3390/genes13050819)
Supplement: Supplementary file 1 [file genes-13-00819-s001.zip › Supplementary Table S1.xlsx]

## Sheet: Sheet1
Primer sequences and siRNA sequences used in the study
Primer name	Sequence (5'-3')
His-USP39 CDS	CCGCTCGAGATGCATCACCACCATCATCACTCCGGCCGGTCTAAGCGGGAGT
Flag-USP39 CDS	CCGCTCGAGATGGACTACAAGGACGACGATGACAAGTCCGGCCGGTCTAAGCGGGAGT
shUSP39 #1	GATCCGTACTTTCAAGGCCGGGGTTTCAAGAGAACCCCGGCCTTGAAAGTACTTTTTG
shUSP39 #2	GATCCACAAGCAGTACACAAGAATTTCAAGAGAATTCTTGTGTACTGCTTGTTTTTTG
shPSMD14 #1	GATCCCAGAAGATGTTGCTAAATTTTCAAGAGAAATTTAGCAACATCTTCTGTTTTTG
shPSMD14 #2	GATCCGAACAAGTCTATATCTCTTTTCAAGAGAAAGAGATATAGACTTGTTCTTTTTG
qPCR primer name	Sequence (5'-3')
USP39-F	GGTTTGAAGTCTCACGCCTAC
USP39-R	GGCAGTAAAACTTGAGGGTGT
PSMD14-F	GGAGGAGGTATGCCTGGACT
PSMD14-R	TTAACAGTGCCAGGGAAGAGA
Sequence name	Sequence (5'-3')
siUSP39-1	GAUCAUCGAUUCCUCAUUG
siUSP39-2	CAUAUGAUGGUACCACUUA
siUSP39-3	GAGGAUAUCACGUAUGUGU
siUSP39-4	GCUUCCAGCUUACCAAGUU
RT-PCR primer name	Sequence (5'-3')
ESRP2-F	GGTGGACAGTGAGACTGTGG
ESRP2-R	ATCAGGATGGCGCACAAAGA
FOXK2-F	TGGGCAAGAACGGGGTATTC
FOXK2-R	AGGTCAGATGGCATCACTCG
CCT7-F	TCCATCCTGCAGCAAAGACT
CCT7-R	TCTGCCTTCTTCACGGTCAC
HNRNPC-F	GCAGAGCCAAAAGTGAACCG
HNRNPC-R	ACGTTTCGAGGGCACTACAG
NCOA4-F	ACACTTCAACAGCAGGCTCA
NCOA4-R	GATGGTCTGGCGCAGAGTAA
