# Supplementary material for: The Deubiquitinase USP39 Promotes Esophageal Squamous Cell Carcinoma Malignancy as a Splicing Factor
Source: Genes (Basel). 2022 May 3;13(5):819. doi: 10.3390/genes13050819 (PMC9141838; doi:10.3390/genes13050819)
Supplement: Supplementary file 1 [file genes-13-00819-s001.zip › Supplementary Table S2.xlsx]

## Sheet: Sheet1
Information of the clinical samples used in the study
Patients	Gender(0=male,1=female)	Age	BMI: ＜18.5（0） 18.5-24.0（1） ≥24（2）	Family History(0=no,1=yes)	Alcohol(0=no,1=yes)	Smoking(0=no,1=yes)	Esophageal site(0=upper,1=mid,2=lower)	Grade-1(0=well,1=moderate,2=poor)	Vessel infiltration: No（0） Yes（1）	TNM	Stage-1(0=Ⅰ,1=Ⅱ,2=Ⅲ,3=Ⅳ)
ME2	0	48	0	1	1	1	1	1	1	T1N0M0	0
ME3	0	52	2	1	1	1	1	1	0	T1N0M0	0
QC2	0	57	1	1	0	1	2	1	0	T1N0M0	0
RC3	0	59	2	0	1	0	2	2	1	T1N0M0	0
RE3	0	68	1	0	1	0	2	1	0	T1N0M0	0
SC5	0	75	1	1	0	0	1	1	0	T1N0M0	0
QE3	0	51	1	1	1	1	2	2	0	T1N1M0	1
QE4	0	56	0	1	1	1	1	1	0	T1N1M0	1
MC6	0	55	1	0	1	1	2	2	0	T1N2M0	1
MC4	0	57	1	0	0	0	2	1	1	T2N0M0	0
QB6	1	65	1	0	0	0	2	1	0	T2N0M0	0
SA1	0	63	1	0	1	1	1	2	0	T2N0M0	0
SA4	0	61	1	0	1	1	2	1	0	T2N0M0	0
SC6	0	58	1	0	0	1	2	1	0	T2N0M0	0
TE1	0	64	1	0	1	1	2	2	0	T2N0M0	0
TE3	1	66	1	0	0	0	1	1	0	T2N0M0	0
MD4	0	52	2	1	1	1	2	2	0	T2N1M0	1
QB2	0	65	1	0	1	1	1	1	1	T2N2M0	2
TC1	1	48	0	0	0	0	2	1	1	T2N3M0	2
TD1	0	63	1	0	1	1	2	2	1	T2N3M0	2
TD2	0	43	1	0	1	1	1	1	1	T2N3M0	2
MA1	0	67	1	0	0	1	1	1	0	T3N0M0	1
MD5	0	62	1	0	0	1	2	1	1	T3N0M0	1
ME1	0	62	1	0	1	1	2	2	0	T3N0M0	1
ME4	0	65	2	0	1	1	2	2	1	T3N0M0	1
NB3	0	59	0	0	1	1	2	1	0	T3N0M0	1
ND6	0	54	1	0	1	1	2	1	0	T3N0M0	1
OD6	0	51	0	1	1	1	2	2	0	T3N0M0	1
PD5	0	45	0	0	1	1	2	1	0	T3N0M0	1
QB3	1	64	0	0	0	0	0	1	0	T3N0M0	1
QC3	0	51	1	0	1	1	2	0	0	T3N0M0	1
QD2	0	58	1	1	0	1	2	2	0	T3N0M0	1
QE5	1	66	1	1	0	0	2	0	0	T3N0M0	1
RA3	0	70	1	0	0	1	2	1	0	T3N0M0	1
RB3	0	56	0	0	1	1	2	0	0	T3N0M0	1
RC1	0	64	1	0	1	1	2	1	0	T3N0M0	1
RD6	0	67	1	0	1	1	2	1	0	T3N0M0	1
RE1	1	72	0	0	0	0	1	1	0	T3N0M0	1
RE2	0	58	1	0	1	1	2	1	1	T3N0M0	1
SA3	0	75	1	0	1	0	2	1	0	T3N0M0	1
SA6	0	61	1	0	1	1	2	1	0	T3N0M0	1
SB1	0	50	1	1	1	1	2	1	1	T3N0M0	1
SB4	1	56	1	0	0	0	2	1	0	T3N0M0	1
SC3	0	63	1	1	1	1	2	1	0	T3N0M0	1
SC4	1	60	1	0	0	0	1	1	0	T3N0M0	1
SD3	0	56	1	1	0	0	1	1	0	T3N0M0	1
SE4	1	57	1	0	0	0	1	1	0	T3N0M0	1
TA6	0	60	1	0	1	1	2	1	0	T3N0M0	1
TB1	0	49	2	0	0	1	2	2	0	T3N0M0	1
TB2	0	74	1	1	1	0	2	1	0	T3N0M0	1
TE2	0	68	2	0	0	1	1	0	0	T3N0M0	1
MC1	0	60	1	0	1	1	2	2	1	T3N1M0	2
NC6	0	58	0	1	1	1	2	1	0	T3N1M0	2
NE4	0	45	1	1	0	1	2	1	0	T3N1M0	2
OB6	0	62	2	1	1	1	1	2	0	T3N1M0	2
PE3	0	67	0	0	1	1	1	1	0	T3N1M0	2
PE5	0	61	1	0	0	1	2	2	0	T3N1M0	2
QA1	0	57	0	1	1	1	1	1	0	T3N1M0	2
QA3	0	62	1	0	1	1	1	1	0	T3N1M0	2
QB1	0	59	1	0	1	1	1	1	0	T3N1M0	2
QB5	0	52	1	0	1	1	1	1	0	T3N1M0	2
QC1	0	48	1	0	1	1	2	1	1	T3N1M0	2
QD1	0	60	1	1	1	0	1	2	1	T3N1M0	2
QD6	0	60	1	1	1	1	2	1	0	T3N1M0	2
RB6	1	64	0	0	0	0	1	1	1	T3N1M0	2
RC5	0	60	1	0	1	1	2	2	0	T3N1M0	2
RD5	0	69	0	1	0	1	2	1	0	T3N1M0	2
RE4	0	71	1	0	1	1	2	2	0	T3N1M0	2
SB5	0	61	1	0	1	1	2	1	0	T3N1M0	2
SD4	0	48	1	1	1	1	2	1	0	T3N1M0	2
SD5	0	53	2	1	1	1	2	1	1	T3N1M0	2
SE1	0	65	1	0	1	1	1	2	0	T3N1M0	2
SE3	0	59	0	1	1	0	1	1	0	T3N1M0	2
SE5	0	64	2	0	1	1	2	1	0	T3N1M0	2
TA1	0	59	1	0	1	1	1	2	0	T3N1M0	2
TB5	0	58	1	1	1	1	2	2	1	T3N1M0	2
TC2	0	57	1	1	1	1	2	0	0	T3N1M0	2
TC3	1	57	1	1	1	0	2	1	0	T3N1M0	2
TC6	1	62	2	0	0	0	2	2	0	T3N1M0	2
TE4	0	59	1	0	1	1	1	1	0	T3N1M0	2
NA4	1	45	1	0	0	0	1	1	1	T3N2M0	2
NC5	1	69	2	0	0	0	2	1	0	T3N2M0	2
ND2	0	62	0	1	0	1	2	1	0	T3N2M0	2
NE2	0	62	0	0	1	1	2	1	1	T3N2M0	2
PE2	0	56	1	0	1	1	2	1	1	T3N2M0	2
QA2	0	64	1	0	1	1	2	2	1	T3N2M0	2
RA1	0	61	1	1	1	1	2	2	1	T3N2M0	2
RA2	0	59	1	0	1	1	2	1	1	T3N2M0	2
RC4	0	54	2	0	1	0	2	2	0	T3N2M0	2
SD1	0	62	2	0	1	1	1	1	1	T3N2M0	2
TB4	0	61	0	0	0	0	2	2	0	T3N2M0	2
TC5	0	66	0	1	1	1	2	1	1	T3N2M0	2
MB3	0	54	0	0	0	0	2	1	1	T3N2M1	3
PA1	0	74	1	0	1	1	1	2	0	T3N2M1	3
NE1	0	73	1	0	1	1	1	2	0	T3N3M0	2
TA5	0	62	1	1	0	0	2	1	0	T3N3M0	2
TB3	0	76	1	0	1	0	2	2	0	T3N3M0	2
PD2	0	59	1	0	1	1	2	1	0	T2N0M0	0
RD4	0	53	1	1	0	1	1	1	1	T2N0M0	0
QA4	0	63	1	1	1	1	2	1	1	T2N1M0	1
TD5	0	55	1	0	1	1	2	1	0	T2N1M0	1
NA6	0	55	1	0	1	1	2	1	0	T3N0M0	1
NB4	0	64	1	0	0	1	2	1	0	T3N0M0	1
ND4	0	61	2	0	1	1	2	1	0	T3N0M0	1
PB4	1	62	1	0	0	0	1	0	0	T3N0M0	1
RB5	0	50	2	0	1	1	2	1	0	T3N0M0	1
TD4	0	67	0	0	1	0	1	1	0	T3N0M0	1
NB5	1	72	1	0	0	0	2	1	0	T3N1M0	2
OD2	0	50	1	0	1	1	1	1	0	T3N1M0	2
SC1	0	73	2	0	1	0	2	1	0	T3N1M0	2
SC2	0	73	1	1	1	1	1	1	0	T3N1M0	2
MB5	0	58	1	0	1	1	2	1	0	T3N2M0	2
ME5	0	57	1	0	1	1	0	1	0	T3N2M0	2
NE3	0	62	1	1	1	1	2	1	0	T3N2M0	2
SE2	0	58	1	1	1	1	2	1	0	T3N2M0	2
TA3	0	56	1	1	1	1	1	1	1	T3N2M1	3
OB5	0	74	0	0	0	0	0	1	1	T3N3M0	2
MA6	1	73	1	0	0	0	1	1	0	T2N0M0	0
MD1	0	54	1	0	1	1	2	1	0	T2N0M0	0
NB2	0	65	2	0	0	0	1	0	0	T2N0M0	0
RB2	0	57	1	1	1	1	2	1	1	T2N1M0	1
MB6	0	53	0	0	1	1	2	1	0	T3N0M0	1
OD4	0	59	2	0	1	0	2	1	1	T3N0M0	1
PA5	0	71	1	0	1	1	2	0	0	T3N0M0	1
NC2	0	63	1	0	1	1	2	2	0	T3N1M0	2
ND1	0	61	1	0	1	1	2	1	0	T3N1M0	2
RD3	0	63	1	1	0	1	2	2	0	T3N1M0	2
TC4	0	49	1	0	1	1	2	2	1	T3N1M0	2
OD1	1	52	0	0	0	0	1	1	1	T3N2M0	2
RD2	0	67	1	0	1	1	2	2	1	T3N3M0	2
QA5	0	65	1	0	0	0	2	2	0	T1N0M0	0
OE3	0	60	1	0	1	1	2	1	0	T2N0M0	0
OD3	0	57	2	0	1	1	2	2	0	T2N1M0	1
TD6	0	73	1	0	1	1	1	1	1	T2N1M0	1
PB2	0	63	1	0	1	1	2	1	1	T2N3M0	2
RB1	0	56	1	0	1	1	2	2	1	T2N3M0	2
MB1	0	66	2	0	1	1	1	1	0	T3N0M0	1
MC5	1	65	2	0	0	0	0	1	1	T3N0M0	1
MD2	0	53	1	1	1	0	1	1	0	T3N0M0	1
MD3	0	73	1	0	0	1	1	2	0	T3N0M0	1
NA5	0	61	1	0	1	1	1	1	0	T3N0M0	1
ND3	0	60	2	0	1	1	2	1	0	T3N0M0	1
OA1	0	76	1	0	1	1	2	2	0	T3N0M0	1
PC2	0	54	1	1	1	1	1	1	0	T3N0M0	1
PE4	0	69	1	0	1	1	2	1	0	T3N0M0	1
RC6	0	48	1	0	1	1	2	1	0	T3N0M0	1
OC1	1	56	1	0	0	0	1	2	0	T3N1M0	2
OC3	0	56	1	0	1	1	2	0	0	T3N1M0	2
OE5	0	66	1	0	1	1	2	1	0	T3N1M0	2
PA6	0	46	0	0	1	1	2	1	0	T3N1M0	2
QC4	0	65	2	1	1	1	2	1	0	T3N1M0	2
QD5	0	52	0	0	1	0	2	1	0	T3N1M0	2
RB4	0	52	0	1	1	1	2	1	1	T3N1M0	2
MD6	0	76	1	0	1	1	2	1	1	T3N2M0	2
OA2	0	56	1	0	0	1	2	2	0	T3N2M0	2
RA6	0	68	0	0	1	1	2	2	0	T3N2M0	2
MA5	0	73	0	0	0	1	1	1	1	T3N3M0	2
ND5	0	50	1	0	1	1	2	1	1	T3N3M0	2
NE5	0	53	0	1	1	1	2	1	0	T3N3M0	2
OA4	0	62	0	0	1	1	2	1	0	T3N3M0	2
OE1	0	69	1	0	1	1	2	2	0	T3N3M0	2
QC5	0	56	0	0	1	1	2	1	1	T3N3M0	2
MB2	1	47	2	1	0	0	2	2	0	T1N1M0	1
QD3	0	53	1	0	1	0	2	2	0	T1N1M0	1
NA1	1	64	1	0	0	0	2	1	0	T2N0M0	0
NA2	0	60	1	1	0	1	1	1	0	T2N0M0	0
PD3	1	61	1	0	1	0	2	2	0	T2N0M0	0
QD4	1	68	1	0	0	0	2	1	0	T2N0M0	0
QA6	1	61	2	0	0	0	2	2	1	T2N1M0	1
OB2	0	66	0	1	0	1	1	1	1	T2N2M0	2
PA3	0	57	0	0	1	1	2	1	1	T2N2M0	2
RA4	0	71	2	0	1	0	2	1	1	T2N2M0	2
MA3	0	57	2	1	1	1	2	1	0	T3N0M0	1
MA4	0	57	1	1	1	1	1	2	0	T3N0M0	1
NB1	0	50	1	0	1	1	2	2	0	T3N0M0	1
NB6	1	53	1	0	0	0	2	1	0	T3N0M0	1
OC5	0	59	0	0	1	1	1	1	0	T3N0M0	1
PB5	0	60	1	0	1	1	1	1	0	T3N0M0	1
PC4	0	68	1	0	1	1	1	2	0	T3N0M0	1
PD4	0	67	1	0	0	1	2	0	0	T3N0M0	1
NA3	0	63	2	0	0	1	2	2	1	T3N1M0	2
NC4	0	62	0	1	1	1	2	2	0	T3N1M0	2
OA6	1	67	1	0	0	0	1	1	0	T3N1M0	2
OB3	0	74	1	0	0	0	1	1	1	T3N1M0	2
OC2	0	62	1	0	1	1	2	1	1	T3N1M0	2
OE2	1	54	2	0	0	0	1	2	0	T3N1M0	2
OE4	0	53	1	0	1	1	2	1	0	T3N1M0	2
PA2	0	58	2	0	1	1	2	1	0	T3N1M0	2
PC1	0	73	1	1	1	1	2	2	0	T3N1M0	2
PD1	0	63	1	0	1	1	1	2	0	T3N1M0	2
RC2	0	51	2	1	1	1	2	1	0	T3N1M0	2
OA3	0	63	0	0	1	1	1	1	0	T3N2M0	2
PA4	0	70	1	0	1	0	1	2	0	T3N2M0	2
PD6	1	54	2	1	0	0	1	2	0	T3N2M0	2
OA5	0	56	1	0	1	1	2	1	0	T3N3M0	2
OD5	0	68	1	0	0	0	2	1	1	T3N3M0	2
PB1	0	66	0	0	1	1	2	2	1	T3N3M0	2
PC3	0	55	1	0	0	1	2	1	0	T3N3M0	2
PB3	0	63	1	0	1	1	2	1	0	T4N0M0	2
